# Supplementary material for: Dynamic Changes in Endophytic Microorganisms and Metabolites During Natural Drying of Licorice
Source: Front Microbiol. 2021 Oct 14;12:740721. doi: 10.3389/fmicb.2021.740721 (PMC8551699; doi:10.3389/fmicb.2021.740721)
Supplement: Supplementary file 1 [file Table_1.XLS]

## Sheet: MetaCyc pathway abundance stati
Pathway	Description	GZ_1	GZ_2	GZ_3	GZ_4
PWY-3781	aerobic respiration I (cytochrome c)	231290	328526	324076	257932
PWY-7279	aerobic respiration II (cytochrome c) (yeast)	231290	328526	324076	257932
PWY-5994	palmitate biosynthesis I (animals and fungi)	98558.4	108506	110107	525507
PWY-7288	fatty acid &beta;-oxidation (peroxisome, yeast)	140809	125117	120339	195641
GLYOXYLATE-BYPASS	glyoxylate cycle	106515	160160	154086	159230
PWY-5659	GDP-mannose biosynthesis	92628.1	153126	152113	137694
NONOXIPENT-PWY	pentose phosphate pathway (non-oxidative branch)	83426.9	149083	140792	152655
PWY-6606	guanosine nucleotides degradation II	87453.2	151172	139471	131806
PWY-7007	methyl ketone biosynthesis	88336.9	117637	110496	172945
PWY-6351	D-myo-inositol (1,4,5)-trisphosphate biosynthesis	88908.3	144071	123500	131396
PWY-7219	adenosine ribonucleotides de novo biosynthesis	83360.9	137693	113883	132262
PWY-5690	TCA cycle II (plants and fungi)	84541.3	121614	118316	118964
PWY-7111	pyruvate fermentation to isobutanol (engineered)	80499.5	115711	111420	117350
TRNA-CHARGING-PWY	tRNA charging	80073.4	113686	109031	112314
PWY-7229	superpathway of adenosine nucleotides de novo biosynthesis I	79091.2	113400	106065	112154
PWY-7388	octanoyl-[acyl-carrier protein] biosynthesis (mitochondria, yeast)	74244.5	96035.7	96949	138509
VALSYN-PWY	L-valine biosynthesis	72574.6	107392	103210	110207
PWY-6126	superpathway of adenosine nucleotides de novo biosynthesis II	81571.9	106442	99606	103993
SER-GLYSYN-PWY	superpathway of L-serine and glycine biosynthesis I	72033.6	107951	103016	105571
PWY-7118	chitin degradation to ethanol	56651.4	115465	95335.5	113264
PWY-5067	glycogen biosynthesis II (from UDP-D-Glucose)	65018	99114.9	94508.2	100717
PENTOSE-P-PWY	pentose phosphate pathway	64991	99936.9	98543.8	95353
PWY-7228	superpathway of guanosine nucleotides de novo biosynthesis I	77440.5	89681.2	79331.1	102013
PANTO-PWY	phosphopantothenate biosynthesis I	64860	90029.1	81954.6	107406
PWY-7221	guanosine ribonucleotides de novo biosynthesis	67372.8	84597.9	72749.4	118496
PWY-7184	pyrimidine deoxyribonucleotides de novo biosynthesis I	79595.6	86570.6	81332	85231.3
PWY-4981	L-proline biosynthesis II (from arginine)	58056.8	94656.2	82281.4	90755.3
PWY-5083	NAD/NADH phosphorylation and dephosphorylation	45712.5	94966.5	92575.3	90940.6
PWY-7282	4-amino-2-methyl-5-phosphomethylpyrimidine biosynthesis (yeast)	57329.6	89467.3	87404.5	88614.9
PWY-7208	superpathway of pyrimidine nucleobases salvage	68876.3	83827.4	81574.6	87753.8
P185-PWY	formaldehyde assimilation III (dihydroxyacetone cycle)	60710.6	88000.6	85269.8	87866.4
PWY66-422	D-galactose degradation V (Leloir pathway)	58723.2	88116.2	82132.4	91028.7
PWY-6317	galactose degradation I (Leloir pathway)	49759	86910.5	81464.9	90801.3
THRESYN-PWY	superpathway of L-threonine biosynthesis	57190.6	85771.3	80232.2	83114.3
PWY-7411	superpathway of phosphatidate biosynthesis (yeast)	59161.8	84565.4	83074.9	69262.8
PWY-4984	urea cycle	53747.9	85801.1	72344.1	82172.2
PWY-7210	pyrimidine deoxyribonucleotides biosynthesis from CTP	60408.4	81678.6	79254.7	71914
PWY-922	mevalonate pathway I	56902.3	76821.1	76216.4	79875.2
PWY-7197	pyrimidine deoxyribonucleotide phosphorylation	67788.9	74614.9	71861	71579.3
ANAGLYCOLYSIS-PWY	glycolysis III (from glucose)	54987.4	77224.9	75115.9	77194.7
PWY-6837	fatty acid beta-oxidation V (unsaturated, odd number, di-isomerase-dependent)	60291.2	72096.8	71146	80573.8
UDPNACETYLGALSYN-PWY	UDP-N-acetyl-D-glucosamine biosynthesis II	55326.7	76128.9	71274.7	73637.3
HEME-BIOSYNTHESIS-II	heme biosynthesis I (aerobic)	54192.6	71811.5	70988.8	75171.2
PWY-5189	tetrapyrrole biosynthesis II (from glycine)	43909.7	72615.2	71341.3	83068.2
PWY-5920	superpathway of heme biosynthesis from glycine	48501.3	72211.1	71159.6	78922.6
PWY-6609	adenine and adenosine salvage III	49029.5	59704.5	80318	71708.4
PWY-7385	1,3-propanediol biosynthesis (engineered)	44183	73791.7	70656.2	71399.9
PWY-5667	CDP-diacylglycerol biosynthesis I	50098	71014.3	70580.1	57827.7
PWY-6121	5-aminoimidazole ribonucleotide biosynthesis I	30640.4	69300.6	69648.9	59592.2
TYRFUMCAT-PWY	L-tyrosine degradation I	40952.5	69818.8	10293.4	83578.4
LEU-DEG2-PWY	L-leucine degradation I	29271.2	9549.36	5511.61	99732
PWY-621	sucrose degradation III (sucrose invertase)	15493.9	6782.4	2768.84	71136.1
SO4ASSIM-PWY	sulfate reduction I (assimilatory)	20965.9	8683.48	5996.25	54321.2
PWY3O-355	stearate biosynthesis III (fungi)	16073.8	4922.27	1885.32	66375.8
PWY-7269	NAD/NADP-NADH/NADPH mitochondrial interconversion (yeast)	11645.1	4578.87	1823.98	65054.7
PWY66-409	superpathway of purine nucleotide salvage	48339.4	8195.2	328.888	4561.09
PWY-7268	NAD/NADP-NADH/NADPH cytosolic interconversion (yeast)	8574.2	3410.38	1364.79	44427.4
LIPASYN-PWY	phospholipases	7075	58.5053	162.42	45763.6
PWY-5651	L-tryptophan degradation to 2-amino-3-carboxymuconate semialdehyde	8120.81	65.7982	572.699	40949.7
PWY4FS-7	phosphatidylglycerol biosynthesis I (plastidic)	5985.28	3453.83	783.203	38765
PWY4FS-8	phosphatidylglycerol biosynthesis II (non-plastidic)	5985.28	3453.83	783.203	38765
PWY-7420	monoacylglycerol metabolism (yeast)	6033.79	2293.35	913.058	37602.7
PWY-7409	phospholipid remodeling (phosphatidylethanolamine, yeast)	6615.94	52.6511	459.151	39492.6
GLUCOSE1PMETAB-PWY	glucose and glucose-1-phosphate degradation	6197.47	2340.5	942.367	35510.6
PWY-2723	trehalose degradation V	6261.55	2354.19	943.972	35279.3
PWY-7196	superpathway of pyrimidine ribonucleosides salvage	36027.7	3193.42	127.662	1828.75
HSERMETANA-PWY	L-methionine biosynthesis III	33671.2	2942.72	109.926	1579.89
P221-PWY	octane oxidation	15646	3304.47	276.596	568.417
PWY-7235	superpathway of ubiquinol-6 biosynthesis (eukaryotic)	5658.36	2950.81	1491.11	67.9
PWY-5871	ubiquinol-9 biosynthesis (eukaryotic)	3875.81	1833.25	837.426	33.9809
PWY-5873	ubiquinol-7 biosynthesis (eukaryotic)	3875.81	1833.25	837.426	33.9809
GLUCONEO-PWY	gluconeogenesis I	3439.26	3.39809	601.406	3.39809
ARGSYNBSUB-PWY	L-arginine biosynthesis II (acetyl cycle)	3.39809	850.659	3.39809	3.39809
