# Supplementary material for: Dynamic Changes in Endophytic Microorganisms and Metabolites During Natural Drying of Licorice
Source: Front Microbiol. 2021 Oct 14;12:740721. doi: 10.3389/fmicb.2021.740721 (PMC8551699; doi:10.3389/fmicb.2021.740721)
Supplement: Supplementary file 2 [file Table_2.XLS]

## Sheet: KEGG function 
Enzyme	Description	GZ_1	GZ_2	GZ_3	GZ_4
3.6.1.3	Adenosinetriphosphatase	2.5668e+06	3.98829e+06	3.80381e+06	3.1156e+06
5.3.1.4	L-arabinose isomerase	1.86079e+06	4.25764e+06	3.44837e+06	2.91008e+06
3.2.1.3	Glucan 1,4-alpha-glucosidase	1.83774e+06	3.01781e+06	2.79421e+06	2.08015e+06
2.7.7.6	DNA-directed RNA polymerase	1.76375e+06	2.66185e+06	2.5335e+06	2.05145e+06
5.2.1.8	Peptidylprolyl isomerase	1.51463e+06	2.20731e+06	2.05788e+06	1.90837e+06
3.2.1.18	Exo-alpha-sialidase	1.37991e+06	2.26375e+06	2.07136e+06	1.57883e+06
2.7.7.7	DNA-directed DNA polymerase	1.38547e+06	2.01321e+06	1.97837e+06	1.73387e+06
3.6.3.14	H(+)-transporting two-sector ATPase	1.17662e+06	1.77594e+06	1.69354e+06	1.30971e+06
1.14.14.1	Unspecific monooxygenase	1.09388e+06	1.67821e+06	1529574	1.4844e+06
3.4.25.1	Proteasome endopeptidase complex	1.17762e+06	1.61105e+06	1.55563e+06	1.36627e+06
2.3.1.48	Histone acetyltransferase	1.00772e+06	1.70259e+06	1.55921e+06	1.31161e+06
1.1.1.100	3-oxoacyl-[acyl-carrier-protein] reductase	773023	1.62105e+06	1.65585e+06	1.50013e+06
3.1.3.16	Protein-serine/threonine phosphatase	1.13045e+06	1.48273e+06	1.48064e+06	1.41245e+06
1.1.1.1	Alcohol dehydrogenase	684655	1.48613e+06	1.38868e+06	1.30801e+06
1.6.5.5	NADPH:quinone reductase	764911	1.26496e+06	1.06083e+06	1.2156e+06
1.14.13.1	Salicylate 1-monooxygenase	596985	1.13516e+06	985996	1.21174e+06
1.1.99.1	Choline dehydrogenase	572997	1.15238e+06	1.10558e+06	1.05573e+06
3.2.1.21	Beta-glucosidase	519998	1.23396e+06	993427	1.10481e+06
2.5.1.18	Glutathione transferase	671361	1.07845e+06	921760	1.12769e+06
2.7.1.37	2.7.11.30 and 2.7.12.1	815624	1.0831e+06	1.05239e+06	744530
3.1.3.48	Protein-tyrosine-phosphatase	563900	765694	714109	692208
3.2.1.14	Chitinase	432167	776527	639473	849910
3.1.1.47	1-alkyl-2-acetylglycerophosphocholine esterase	721202	680052	764594	504398
2.4.2.30	NAD(+) ADP-ribosyltransferase	301643	706185	504604	1.14951e+06
6.2.1.12	4-coumarate--CoA ligase	363067	769896	756495	763735
1.14.13.22	Cyclohexanone monooxygenase	261985	794556	634256	912345
1.1.1.184	Carbonyl reductase (NADPH)	386010	844704	699259	582568
3.2.1.58	Glucan 1,3-beta-glucosidase	340156	679874	701138	732239
6.5.1.1	DNA ligase (ATP)	480329	657943	693695	506769
1.14.13.8	Flavin-containing monooxygenase	306245	716762	569370	660452
3.5.1.4	Amidase	285271	613076	499150	844874
3.1.1.1	Carboxylesterase	370100	716504	628964	496726
4.2.1.17	Enoyl-CoA hydratase	306240	657832	564561	541038
1.2.1.3	Aldehyde dehydrogenase (NAD(+))	323458	581465	499351	629381
1.14.13.7	Phenol 2-monooxygenase	252190	601563	492480	671822
3.6.3.8	Calcium-transporting ATPase	330264	616039	498036	546920
3.1.3.2	Acid phosphatase	351775	534741	493994	584562
3.1.1.3	Triacylglycerol lipase	368666	431332	427621	731035
3.2.1.113	Mannosyl-oligosaccharide 1,2-alpha-mannosidase	262077	568113	555380	509234
3.2.1.20	Alpha-glucosidase	279791	597563	498080	513575
2.4.1.16	Chitin synthase	431292	486078	432723	518487
6.2.1.3	Long-chain-fatty-acid--CoA ligase	327554	445724	422053	522089
1.6.99.3	NADH dehydrogenase	276968	504564	425894	385841
1.2.1.31	L-aminoadipate-semialdehyde dehydrogenase	229947	499877	421048	428563
1.1.1.141	15-hydroxyprostaglandin dehydrogenase (NAD(+))	200373	467337	415136	480124
1.10.2.2	Quinol--cytochrome-c reductase	306321	445340	425202	327006
3.4.19.12	Ubiquitinyl hydrolase 1	236833	302746	287601	675009
3.1.13.4	Poly(A)-specific ribonuclease	290990	422211	419650	359157
3.2.1.101	Mannan endo-1,6-alpha-mannosidase	212425	404811	411012	443769
1.10.3.2	Laccase	259429	432615	419051	325753
3.1.1.5	Lysophospholipase	235510	434174	359390	401483
3.1.26.5	Ribonuclease P	289202	359575	353022	419115
1.1.1.14	L-iditol 2-dehydrogenase	215802	396145	417021	366588
4.6.1.1	Adenylate cyclase	331042	356472	349290	290780
3.4.14.9	Tripeptidyl-peptidase I	230943	345572	409178	340485
1.1.2.3	L-lactate dehydrogenase (cytochrome)	176824	392112	293332	429174
1.15.1.1	Superoxide dismutase	231822	349924	349906	352502
2.7.1.137	Phosphatidylinositol 3-kinase	258495	373193	352579	278995
2.1.1.43	Histone-lysine N-methyltransferase	216738	311165	287244	447662
5.3.4.1	Protein disulfide-isomerase	257291	334034	289841	374495
1.9.3.1	Cytochrome-c oxidase	264150	351671	350806	244570
5.4.99.7	Lanosterol synthase	203565	351672	351490	286126
1.6.2.2	Cytochrome-b5 reductase	191439	308432	285233	400351
1.1.1.65	Pyridoxine 4-dehydrogenase	176566	344902	286868	361633
3.6.3.1	Phospholipid-translocating ATPase	264989	310813	285880	297337
1.1.1.101	Acylglycerone-phosphate reductase	182560	357256	284599	330854
1.1.1.125	2-deoxy-D-gluconate 3-dehydrogenase	134922	341631	283494	340036
1.1.1.95	Phosphoglycerate dehydrogenase	155266	340014	284549	318923
1.1.1.31	3-hydroxyisobutyrate dehydrogenase	136923	318812	341502	295059
2.6.1.42	Branched-chain-amino-acid transaminase	145211	298445	279654	336247
1.11.1.6	Catalase	142702	296667	279900	314377
2.3.1.16	Acetyl-CoA C-acyltransferase	186627	281725	279726	262184
1.14.11.13	Gibberellin 2-beta-dioxygenase	121736	271527	215762	396345
1.3.5.1	Succinate dehydrogenase (quinone)	195235	282224	280098	239202
1.5.3.1	Sarcosine oxidase	116694	371385	221285	286915
1.6.99.1	NADPH dehydrogenase	137034	331433	220319	284785
3.2.1.73	Licheninase	140908	270519	274110	281368
2.6.1.1	Aspartate transaminase	152008	299096	219987	283630
3.4.16.5	Carboxypeptidase C	147117	279246	278476	237777
3.4.11.18	Methionyl aminopeptidase	193908	240867	216494	269181
3.4.16.6	Carboxypeptidase D	150184	212939	211939	318938
4.2.99.18	DNA-(apurinic or apyrimidinic site) lyase	193553	216428	212541	233419
1.6.2.4	NADPH--hemoprotein reductase	149573	253416	213830	237217
5.99.1.2	DNA topoisomerase	167685	235979	214356	224668
1.1.1.195	Cinnamyl-alcohol dehydrogenase	160368	273594	216409	184306
1.3.1.42	12-oxophytodienoate reductase	122250	227475	149393	317923
2.4.1.109	Dolichyl-phosphate-mannose--protein mannosyltransferase	172403	216415	213142	212909
4.1.1.65	Phosphatidylserine decarboxylase	153100	215837	212420	232851
3.1.4.11	Phosphoinositide phospholipase C	105454	267703	213230	226585
4.2.1.1	Carbonate dehydratase	141037	231629	212139	224199
3.5.5.1	Nitrilase	96604	264791	210521	225838
3.2.1.52	Beta-N-acetylhexosaminidase	123654	209956	209275	254676
1.2.4.1	Pyruvate dehydrogenase (acetyl-transferring)	142011	212086	209928	233097
3.5.4.4	Adenosine deaminase	102682	246600	211389	235515
4.1.1.45	Aminocarboxymuconate-semialdehyde decarboxylase	120434	225065	206676	243961
6.1.1.20	Phenylalanine--tRNA ligase	153520	215047	212411	212359
2.7.6.1	Ribose-phosphate diphosphokinase	153170	212049	210757	212350
6.1.1.12	Aspartate--tRNA ligase	147018	215141	212467	211842
3.1.1.7	Acetylcholinesterase	143957	225018	207512	202164
1.1.1.2	Alcohol dehydrogenase (NADP(+))	129327	185334	146184	316812
3.1.3.56	Inositol-polyphosphate 5-phosphatase	146281	234788	213937	180743
3.6.3.4	Cu(2+)-exporting ATPase	122191	248673	211026	193196
3.1.4.4	Phospholipase D	133543	210746	210141	211786
3.1.27.9	Transferred entry: 4.6.1.16	132802	210680	209976	211696
2.7.7.13	Mannose-1-phosphate guanylyltransferase	148555	212831	210535	191297
2.4.1.198	Phosphatidylinositol N-acetylglucosaminyltransferase	135722	232074	211810	180633
6.3.2.17	Tetrahydrofolate synthase	139385	189785	209755	221077
1.1.1.37	Malate dehydrogenase	130000	210824	210063	190439
3.2.1.1	Alpha-amylase	108333	173620	207469	250454
1.1.1.62	17-beta-estradiol 17-dehydrogenase	146031	208342	206911	169084
1.1.1.91	Aryl-alcohol dehydrogenase (NADP(+))	130541	226754	208955	157612
3.5.3.11	Agmatinase	94884.3	201566	205773	209974
1.2.1.5	Aldehyde dehydrogenase (NAD(P)(+))	78046.6	221538	147691	255190
2.7.1.1	Hexokinase	116156	184742	144019	253005
2.6.1.62	Adenosylmethionine--8-amino-7-oxononanoate transaminase	74431.6	244246	149063	224105
2.3.1.31	Homoserine O-acetyltransferase	114845	206034	147681	221528
3.2.1.15	Polygalacturonase	101717	222235	206568	159281
1.10.3.3	L-ascorbate oxidase	72732.9	162596	142247	304529
4.1.99.3	Deoxyribodipyrimidine photo-lyase	91557.6	210674	211564	168091
3.2.1.67	Galacturan 1,4-alpha-galacturonidase	102659	181424	143960	230658
3.1.11.1	Exodeoxyribonuclease I	100234	204355	206908	145288
5.3.3.5	Cholestenol Delta-isomerase	92515.9	156940	140327	261079
3.5.2.6	Beta-lactamase	97548	200921	204387	145101
3.5.2.9	5-oxoprolinase (ATP-hydrolyzing)	99373	163771	143274	238513
4.2.1.6	Galactonate dehydratase	71161.3	179250	141419	251826
1.1.1.170	(decarboxylating)	101428	183024	143574	209342
1.14.13.12	Benzoate 4-monooxygenase	62518.2	605.59	4711.65	565209
3.5.4.3	Guanine deaminase	111654	160679	141552	218725
4.1.1.1	Pyruvate decarboxylase	95404.6	181536	143500	208171
1.5.1.3	Dihydrofolate reductase	114423	142355	141493	227243
3.1.3.5	5'-nucleotidase	107611	181980	143333	188639
4.2.1.9	Dihydroxy-acid dehydratase	109334	166805	144239	197340
2.4.1.173	Sterol 3-beta-glucosyltransferase	86552.6	164134	143446	216374
3.1.26.4	Ribonuclease H	121420	165566	143854	176373
6.2.1.4	Succinate--CoA ligase (GDP-forming)	91676	221538	146325	146225
4.1.2.17	L-fuculose-phosphate aldolase	88617.7	180032	202461	132490
3.2.1.23	Beta-galactosidase	93449.9	138774	139539	226902
2.2.1.2	Transaldolase	81803.6	183247	144600	186636
4.1.1.15	Glutamate decarboxylase	111104	165340	143775	175634
3.2.1.25	Beta-mannosidase	80463.6	184056	143921	187204
2.7.6.2	Thiamine diphosphokinase	131541	164829	144649	154600
2.3.1.24	Sphingosine N-acyltransferase	111795	164245	143645	175632
1.5.1.2	Pyrroline-5-carboxylate reductase	81809.3	180603	142967	187344
2.7.4.3	Adenylate kinase	118870	145554	141899	184861
3.2.1.22	Alpha-galactosidase	100345	180168	143021	166676
5.3.3.10	5-carboxymethyl-2-hydroxymuconate Delta-isomerase	78349.6	220236	143181	146287
3.4.17.21	Glutamate carboxypeptidase II	76959.3	180163	143843	187085
2.1.1.41	Sterol 24-C-methyltransferase	107050	161773	141968	176379
2.3.3.1	Citrate (Si)-synthase	107489	161973	141402	175860
6.4.1.4	Methylcrotonoyl-CoA carboxylase	110937	143891	141041	184085
2.4.1.186	Glycogenin glucosyltransferase	96921.3	160561	142080	174660
2.7.1.67	1-phosphatidylinositol 4-kinase	107603	166391	145549	154161
3.5.1.1	Asparaginase	86666.6	178032	141104	166289
2.3.1.7	Carnitine O-acetyltransferase	133754	148726	143755	142599
2.7.1.23	NAD(+) kinase	108254	163079	143194	154027
2.3.1.85	Fatty-acid synthase	57737.2	67507	70187.6	372762
1.13.11.5	Homogentisate 1,2-dioxygenase	85736.6	176791	140269	165312
3.1.6.1	Arylsulfatase	75273	156243	138759	196487
6.1.1.1	Tyrosine--tRNA ligase	103415	164973	143435	154016
1.2.1.16	Succinate-semialdehyde dehydrogenase (NAD(P)(+))	83483	200533	143941	133912
3.1.1.29	Aminoacyl-tRNA hydrolase	130907	144735	142415	142403
6.3.1.2	Glutamate--ammonia ligase	110812	144137	141851	163309
1.17.4.1	Ribonucleoside-diphosphate reductase	122614	147770	144068	142129
2.1.2.1	Glycine hydroxymethyltransferase	99937.6	160982	141491	153858
6.1.1.2	Tryptophan--tRNA ligase	104586	144554	142004	163327
3.4.24.64	Mitochondrial processing peptidase	104071	144669	141986	162604
2.4.1.15	Alpha,alpha-trehalose-phosphate synthase (UDP-forming)	109088	141722	139380	163101
3.1.4.12	Sphingomyelin phosphodiesterase	103062	140663	139199	163285
2.7.1.33	Pantothenate kinase	106578	163317	143017	131865
3.6.3.6	Proton-exporting ATPase	96060.3	143288	140527	163088
6.1.1.15	Proline--tRNA ligase	100552	140143	139531	162586
3.1.3.1	Alkaline phosphatase	99333	138657	139237	163433
1.4.3.1	D-aspartate oxidase	91129.7	181792	142256	123839
1.3.1.33	Protochlorophyllide reductase	69359.2	133103	76466.9	257547
2.1.1.79	Cyclopropane-fatty-acyl-phospholipid synthase	107281	144797	141656	141507
3.4.13.19	Membrane dipeptidase	69913.6	179397	142662	143205
1.1.1.215	Gluconate 2-dehydrogenase	72939	176717	140891	143853
2.3.1.9	Acetyl-CoA C-acetyltransferase	93032.3	139148	139182	162426
5.3.1.6	Ribose-5-phosphate isomerase	85936	142266	141820	162318
2.1.2.10	Aminomethyltransferase	95027.3	161703	143060	131840
3.4.21.48	Cerevisin	96685.3	161064	141621	132217
2.4.2.9	Uracil phosphoribosyltransferase	104638	143629	141239	141588
2.3.1.50	Serine C-palmitoyltransferase	103128	143683	141607	141573
6.2.1.16	Acetoacetate--CoA ligase	88998.3	139360	139375	162212
1.1.1.41	Isocitrate dehydrogenase (NAD(+))	102347	143365	141607	141573
1.5.1.20	Methylenetetrahydrofolate reductase (NAD(P)H)	102347	143365	141607	141573
6.1.1.10	Methionine--tRNA ligase	102347	143365	141607	141573
6.1.1.11	Serine--tRNA ligase	102347	143365	141607	141573
6.1.1.22	Asparagine--tRNA ligase	102347	143365	141607	141573
6.1.1.5	Isoleucine--tRNA ligase	102347	143176	141585	141572
2.4.1.141	N-acetylglucosaminyldiphosphodolichol N-acetylglucosaminyltransferase	102196	143365	141434	141573
3.2.1.28	Alpha,alpha-trehalase	100805	143365	141606	141686
4.4.1.17	Holocytochrome-c synthase	101508	142552	141568	141433
2.1.1.6	Catechol O-methyltransferase	57869	155757	138724	174257
5.99.1.3	DNA topoisomerase (ATP-hydrolyzing)	100066	143175	141496	141315
3.6.3.44	Xenobiotic-transporting ATPase	63855.8	15193.3	7841.39	438168
1.1.1.21	Aldehyde reductase	105303	143274	82662.7	193680
2.7.1.29	Glycerone kinase	86682.3	162302	143779	132017
4.1.3.1	Isocitrate lyase	97286.3	142269	141743	141009
6.1.1.6	Lysine--tRNA ligase	99460.3	140143	139530	141554
2.3.2.2	Gamma-glutamyltransferase	105942	161670	142255	109848
3.1.4.17	3',5'-cyclic-nucleotide phosphodiesterase	96335.3	141191	139682	141793
2.7.8.1	Ethanolaminephosphotransferase	95889	139959	139181	141518
3.1.3.7	3'(2'),5'-bisphosphate nucleotidase	62822.6	158337	140520	153133
1.14.13.9	Kynurenine 3-monooxygenase	81750.3	159753	140990	132207
1.1.1.35	3-hydroxyacyl-CoA dehydrogenase	62465.3	158585	140175	152339
2.4.2.29	tRNA-guanine(34) transglycosylase	97024.3	136384	136794	141525
6.1.1.3	Threonine--tRNA ligase	91800	139577	138969	141324
6.1.1.4	Leucine--tRNA ligase	91774	139577	138969	141321
3.6.1.17	Bis(5'-nucleosyl)-tetraphosphatase (asymmetrical)	89606	139226	139422	140780
2.7.1.48	Uridine kinase	103039	143408	141819	120551
5.1.3.3	Aldose 1-epimerase	69329.3	138213	139263	161694
3.2.1.59	Glucan endo-1,3-alpha-glucosidase	86433.6	128207	142152	151694
2.7.7.9	UTP--glucose-1-phosphate uridylyltransferase	100241	143338	141368	119590
4.2.1.3	Aconitate hydratase	104106	140121	139492	120505
2.2.1.1	Transketolase	84064.3	139985	139125	140730
3.1.3.36	Phosphoinositide 5-phosphatase	84600.9	125430	141518	150336
3.4.13.9	Xaa-Pro dipeptidase	81692.3	139369	139578	140824
2.3.1.12	Dihydrolipoyllysine-residue acetyltransferase	96775.6	142527	141588	119805
1.97.1.4	[Formate-C-acetyltransferase]-activating enzyme	49649.5	10178.3	5598.37	434190
5.1.99.4	Alpha-methylacyl-CoA racemase	82089	137731	138655	141131
5.3.1.8	Mannose-6-phosphate isomerase	79030.3	140063	139354	140984
6.3.5.4	Asparagine synthase (glutamine-hydrolyzing)	77241.3	140572	139647	140929
6.5.1.4	RNA 3'-terminal-phosphate cyclase (ATP)	79116	138963	139143	140983
2.3.1.26	Sterol O-acyltransferase	78568.6	137821	139146	140996
3.1.3.4	Phosphatidate phosphatase	98418.6	139216	139074	119500
2.5.1.9	Riboflavin synthase	96904.7	140049	139307	119552
6.3.2.2	Glutamate--cysteine ligase	96425	139959	138970	120257
3.1.3.25	Inositol-phosphate phosphatase	76177.6	138624	139101	140952
2.7.8.8	CDP-diacylglycerol--serine O-phosphatidyltransferase	91760.6	142019	141075	119559
6.1.1.17	Glutamate--tRNA ligase	102374	122526	139780	129268
1.11.1.5	Cytochrome-c peroxidase	91681.3	141920	140938	119391
3.7.1.2	Fumarylacetoacetase	64680.7	156292	138426	131943
2.4.1.34	1,3-beta-glucan synthase	92378.7	139391	140191	119374
3.4.24.71	Endothelin-converting enzyme 1	87255.6	142717	140659	119411
2.5.1.6	Methionine adenosyltransferase	87631	142588	140467	119288
2.4.1.131	GDP-Man:Man(3)GlcNAc(2)-PP-dolichol alpha-1,2-mannosyltransferase	90825	139743	139244	119458
5.4.2.8	Phosphomannomutase	89725	140017	139174	119550
1.3.1.38	Trans-2-enoyl-CoA reductase (NADPH)	69997.6	138022	139012	140960
3.1.4.1	Phosphodiesterase I	76955.3	156176	138406	109097
2.1.1.77	Protein-L-isoaspartate(D-aspartate) O-methyltransferase	64043.9	77420	72769	263203
1.4.3.4	Monoamine oxidase	51409.3	171890	78057.3	175015
4.1.3.27	Anthranilate synthase	74821	140377	140502	118799
1.6.5.3	NADH:ubiquinone reductase (H(+)-translocating)	95574	140632	140789	97466
2.7.7.50	mRNA guanylyltransferase	76527	138933	138882	118981
3.1.27.1	Ribonuclease T(2)	86882.3	118298	137188	128664
1.13.11.27	4-hydroxyphenylpyruvate dioxygenase	66579.3	69714.7	69318	264624
3.2.1.106	Mannosyl-oligosaccharide glucosidase	73068	137795	138882	118959
2.7.1.32	Choline kinase	68045.3	137975	139165	119431
5.3.1.1	Triose-phosphate isomerase	78799.6	118061	137275	128682
6.4.1.1	Pyruvate carboxylase	76935.3	118013	136994	128424
3.1.3.46	Fructose-2,6-bisphosphate 2-phosphatase	77261.7	138735	139152	97263.3
3.2.2.1	Purine nucleosidase	72754.3	135675	136626	97682.7
1.8.3.1	Sulfite oxidase	71917	134448	136763	98239.3
1.1.1.4	(R,R)-butanediol dehydrogenase	68991.6	136261	138396	96680.7
1.1.2.4	D-lactate dehydrogenase (cytochrome)	46686	134735	77158.3	173651
3.6.3.29	Molybdate-transporting ATPase	48232.2	7798.98	4166.05	370220
3.5.1.25	N-acetylglucosamine-6-phosphate deacetylase	61284.7	116730	136486	106612
3.1.1.23	Acylglycerol lipase	104795	80041.7	74596.4	159374
1.11.1.11	L-ascorbate peroxidase	47090	132646	136623	96711.3
1.1.1.44	Phosphogluconate dehydrogenase (NADP(+)-dependent, decarboxylating)	71474.3	116797	136461	84653.7
6.3.5.2	GMP synthase (glutamine-hydrolyzing)	64815.3	71787.7	71360	200141
1.1.1.93	Tartrate dehydrogenase	42157.7	133105	135951	96353.3
4.2.1.24	Porphobilinogen synthase	68558.9	77887	73082.4	179893
4.4.1.5	Lactoylglutathione lyase	65657.3	114269	74901	139180
4.4.1.14	1-aminocyclopropane-1-carboxylate synthase	65445.3	114909	74333.3	138461
1.1.3.15	(S)-2-hydroxy-acid oxidase	83042.6	112184	73667	118260
4.1.2.5	L-threonine aldolase	79157.6	114398	75268.6	117432
1.3.3.6	Acyl-CoA oxidase	100020	76403.3	73273	135905
3.1.1.8	Cholinesterase	62184	109933	73232.6	138805
3.5.1.41	Chitin deacetylase	71505.3	117674	76842.3	117126
1.11.1.7	Peroxidase	48154.7	113212	134471	85174
2.3.1.88	Peptide alpha-N-acetyltransferase	69014.9	78742.4	74745.7	157774
3.2.1.26	Beta-fructofuranosidase	51278.3	113098	74943.3	138850
4.2.1.20	Tryptophan synthase	59445.6	96328.4	74706	147641
3.1.1.45	Carboxymethylenebutenolidase	46298.9	73986	72947.3	179512
2.7.1.15	Ribokinase	63728	113416	74820.6	117148
1.1.1.169	2-dehydropantoate 2-reductase	66997.3	96097	73693.7	126876
2.7.7.19	Polynucleotide adenylyltransferase	65390.9	95821	75132.3	126173
3.5.3.1	Arginase	54409.6	114129	74726.6	116564
4.2.1.36	Homoaconitate hydratase	52813.3	113360	74726.6	116426
3.6.1.1	Inorganic diphosphatase	62727.3	93943	74013.3	126451
1.1.1.157	3-hydroxybutyryl-CoA dehydrogenase	64491.6	93262.7	72921.3	126075
1.1.1.18	Inositol 2-dehydrogenase	30631.3	151691	75360.3	97865.4
1.14.18.1	Tyrosinase	46238.3	89179.3	70713.3	148549
1.1.1.85	3-isopropylmalate dehydrogenase	47964	113302	75348	117205
3.1.4.46	Glycerophosphodiester phosphodiesterase	56811	95487.4	75205	126141
2.7.1.68	1-phosphatidylinositol-4-phosphate 5-kinase	96655	95425.4	73967.7	84677
3.1.2.6	Hydroxyacylglutathione hydrolase	77054.3	93928.4	73072.7	105634
5.1.3.2	UDP-glucose 4-epimerase	68449	97479.7	75334.7	105223
3.4.11.10	Bacterial leucyl aminopeptidase	58947.6	115895	75547	95895.3
3.4.11.9	Xaa-Pro aminopeptidase	78194	77260.4	73964.7	115374
1.1.1.30	3-hydroxybutyrate dehydrogenase	56148	90347	71194.6	126962
2.7.1.30	Glycerol kinase	68834.6	94278	73301.3	105070
2.6.1.13	Ornithine aminotransferase	56845.3	113375	74783.6	95395
6.2.1.1	Acetate--CoA ligase	55026	113889	74955	96203.3
3.4.11.5	Prolyl aminopeptidase	49694	92336.7	72417.6	125121
3.7.1.3	Kynureninase	61179.6	93373.4	72915.6	104836
4.1.1.25	Tyrosine decarboxylase	33748	110073	72257.3	115699
3.4.19.1	Acylaminoacyl-peptidase	60527.7	93132.7	72338.6	105441
1.1.1.205	IMP dehydrogenase	58839.6	92881	72783.7	104698
3.2.1.31	Beta-glucuronidase	41599.3	89373.4	71189.6	125761
2.7.4.6	Nucleoside-diphosphate kinase	100482	77797.7	72950.4	72390.3
2.3.1.4	Glucosamine-phosphate N-acetyltransferase	72888.6	93535.4	72726	83757.6
3.5.1.5	Urease	52215	92363	72302.7	104834
2.7.4.8	Guanylate kinase	52211.7	92521	72632.3	104120
2.3.1.47	8-amino-7-oxononanoate synthase	50435	92621.7	72392.3	104807
6.3.5.5	Carbamoyl-phosphate synthase (glutamine-hydrolyzing)	76212.3	76032.4	73191.4	93376.3
3.4.17.4	Gly-Xaa carboxypeptidase	53154.6	100733	77945.7	82863.6
4.1.2.13	Fructose-bisphosphate aldolase	55752.6	73087	71374.7	114295
2.1.1.14	5-methyltetrahydropteroyltriglutamate--homocysteine S-methyltransferase	56770.6	71735	71052.3	114550
1.2.4.4	3-methyl-2-oxobutanoate dehydrogenase (2-methylpropanoyl-transferring)	71027.3	76194.7	73490.7	93032
1.8.1.4	Dihydrolipoyl dehydrogenase	62212	93714.4	73203	83349.6
4.3.2.1	Argininosuccinate lyase	61891	92566.4	72903.6	83474
1.1.1.87	Homoisocitrate dehydrogenase	54389.7	71708.7	70956.7	113569
3.5.1.16	Acetylornithine deacetylase	45561.6	88632.4	70785.3	104291
3.6.1.13	ADP-ribose diphosphatase	39363.6	91569.7	72841	103758
3.2.1.55	Non-reducing end alpha-L-arabinofuranosidase	34746	68523.4	68639.7	135457
2.7.1.12	Gluconokinase	58056	92584	73010	83348
5.4.3.8	Glutamate-1-semialdehyde 2,1-aminomutase	44558.6	88101	70437.3	103558
4.4.1.8	Cystathionine beta-lyase	51398.3	69650.7	69123.6	113552
1.14.11.2	Procollagen-proline dioxygenase	40152.3	88086	70588	103932
6.1.1.19	Arginine--tRNA ligase	53715.3	92569	72876.3	83487.6
3.5.4.16	GTP cyclohydrolase I	54016.6	92559.7	72767.3	83215.6
3.6.4.3	Microtubule-severing ATPase	83083.3	74844.4	71121.3	71851
2.3.1.61	Dihydrolipoyllysine-residue succinyltransferase	52027.3	92521	72631.3	83090.6
3.1.1.17	Gluconolactonase	41828.6	73077.4	71482.3	113735
6.1.1.21	Histidine--tRNA ligase	51650.7	92521	72764.6	83093.6
2.7.2.4	Aspartate kinase	51650.7	92521	72764.6	83090.6
6.3.4.4	Adenylosuccinate synthase	51650.7	92521	72764.6	83090.6
6.3.4.5	Argininosuccinate synthase	51526.3	92521	72631.3	83090.6
2.7.7.53	ATP adenylyltransferase	49509.3	92521	72795.3	83064.3
2.3.1.57	Diamine N-acetyltransferase	50023.7	92336.7	72284	83081
1.3.1.20	Trans-1,2-dihydrobenzene-1,2-diol dehydrogenase	35547	112955	74207.3	73885.3
4.1.1.28	Aromatic-L-amino-acid decarboxylase	48075.7	92336.7	72282.3	83152.3
3.5.99.6	Glucosamine-6-phosphate deaminase	47875.3	92429	72273.6	83054.3
1.2.1.12	Glyceraldehyde-3-phosphate dehydrogenase (phosphorylating)	73694	76057.7	72914	71547.3
3.4.24.37	Saccharolysin	38579.7	109247	72309.6	72904
1.1.1.34	Hydroxymethylglutaryl-CoA reductase (NADPH)	58159.3	71697.4	70862.7	91816
3.1.2.2	Palmitoyl-CoA hydrolase	57762.7	71162.7	71079	92033
6.1.1.9	Valine--tRNA ligase	75461.6	73504.7	70900	71482.3
1.1.1.206	Tropinone reductase I	35112	71358	70550	114112
3.1.26.3	Ribonuclease III	53276.7	74035.4	71310.7	92455.3
3.5.4.5	Cytidine deaminase	56576	71697.4	70862.7	91816
1.2.4.2	Oxoglutarate dehydrogenase (succinyl-transferring)	70464.6	75903	72957	71332.6
4.99.1.1	Ferrochelatase	54279.6	71682.4	71018.7	92100.6
4.1.1.17	Ornithine decarboxylase	53284.3	72027.4	70822.3	92402.6
4.2.1.11	Phosphopyruvate hydratase	54089.7	71682.4	70806.3	91842.3
3.6.1.23	dUTP diphosphatase	53338.7	71708.7	70822.3	92539.3
1.13.11.20	Cysteine dioxygenase	57808.7	69270.3	68801.6	92512.3
2.1.2.11	3-methyl-2-oxobutanoate hydroxymethyltransferase	53529.6	71682.4	70807.3	91841
2.4.1.183	Alpha-1,3-glucan synthase	44654.3	51536.7	68293.4	122703
5.4.99.12	tRNA pseudouridine(38-40) synthase	71565.3	72681.7	70843.7	71369.3
2.7.1.91	Sphinganine kinase	51858.7	71682.4	70804.7	91816
5.4.2.2	Phosphoglucomutase (alpha-D-glucose-1,6-bisphosphate-dependent)	51858.7	71682.4	70804.7	91816
6.3.4.2	CTP synthase (glutamine hydrolyzing)	51858.7	71682.4	70804.7	91816
3.5.3.4	Allantoicase	51832.7	71682.4	70804.7	91816
3.4.14.4	Dipeptidyl-peptidase III	41946.7	89256.7	70841	83627
4.1.3.4	Hydroxymethylglutaryl-CoA lyase	50009.6	71843	70606.7	92600
4.1.1.36	Phosphopantothenoylcysteine decarboxylase	49627.7	71682.4	70803	91789.7
2.7.1.2	Glucokinase	57024	93254.4	72213.6	61211.7
1.4.3.5	Pyridoxal 5'-phosphate synthase	35720.7	91521.7	72728	82560.3
3.1.3.41	4-nitrophenylphosphatase	67239.6	72681.7	70840.3	71323.3
2.1.1.45	Thymidylate synthase	67213.6	72681.7	70840	71314
4.2.1.22	Cystathionine beta-synthase	66137	72681.7	70841.3	71317.6
1.1.1.103	L-threonine 3-dehydrogenase	41068.3	74408.4	72489.3	92001
1.14.11.9	Flavanone 3-dioxygenase	37252.3	89323	70267.3	82653.3
1.3.1.21	7-dehydrocholesterol reductase	46503.7	70753.4	68910	92351.3
3.4.24.56	Insulysin	63508.6	72540.4	70531	71184
1.3.3.4	Protoporphyrinogen oxidase	61053.7	72201.7	71251.3	70921.3
2.3.1.87	Aralkylamine N-acetyltransferase	32014	88240.4	70475.3	82537.3
3.5.1.49	Formamidase	43437.3	68766.4	68466.6	92076.7
2.7.1.36	Mevalonate kinase	59140	71085	71160	71019.7
6.3.2.3	Glutathione synthase	57423	72785.4	70861.7	71023.7
3.2.1.24	Alpha-mannosidase	51147.3	77510.1	72026.7	70794.6
2.3.1.51	1-acylglycerol-3-phosphate O-acyltransferase	57548.7	71697.4	70861.7	70788.3
3.1.1.31	6-phosphogluconolactonase	51997.3	74885.7	72840	70796.6
1.11.1.9	Glutathione peroxidase	51997.3	74842.7	72840	70796.6
2.7.7.2	FAD synthetase	53783.7	72872	71277	71768.6
1.2.1.27	Methylmalonate-semialdehyde dehydrogenase (CoA acylating)	45278.3	91465.7	71808	61049.3
2.4.1.83	Dolichyl-phosphate beta-D-mannosyltransferase	55890.7	71697.4	70861.7	70786.3
2.4.2.14	Amidophosphoribosyltransferase	55890.7	71697.4	70861.7	70786.3
2.4.2.7	Adenine phosphoribosyltransferase	55890.7	71697.4	70861.7	70786.3
1.6.5.4	Monodehydroascorbate reductase (NADH)	36006.3	70525	70571.7	91999.3
3.2.1.84	Glucan 1,3-alpha-glucosidase	54691.6	71479.4	70699.7	71863.3
2.7.1.35	Pyridoxal kinase	54881	71866.7	71152.7	70822.3
2.1.1.37	DNA (cytosine-5-)-methyltransferase	87457.3	52082.3	68997.4	59183.7
2.8.3.5	3-oxoacid CoA-transferase	33948	70606.4	70567.7	91967.7
1.3.1.34	2,4-dienoyl-CoA reductase (NADPH)	53685.7	71697.4	70860	70766.7
2.7.1.11	6-phosphofructokinase	53030.3	71866.7	71151	70796
1.1.1.49	Glucose-6-phosphate dehydrogenase (NADP(+))	53404.3	71682.4	70805.3	70819.3
1.1.1.8	Glycerol-3-phosphate dehydrogenase (NAD(+))	53378.3	71682.4	70805	70810
3.2.1.51	Alpha-L-fucosidase	23743.3	89307.7	70673.3	82484.6
2.1.1.100	Protein-S-isoprenylcysteine O-methyltransferase	52622.7	71890.4	70885.3	70795.7
2.7.1.17	Xylulokinase	52540.7	71786.4	70844.3	70792
2.3.2.5	Glutaminyl-peptide cyclotransferase	52891	71604	70626.7	70750.3
1.5.1.15	Methylenetetrahydrofolate dehydrogenase (NAD(+))	51173.3	72845.7	71048	70788
6.1.1.7	Alanine--tRNA ligase	51173.3	72845.7	71048	70788
4.2.1.46	dTDP-glucose 4,6-dehydratase	43716.3	89919	70887.3	61170
1.1.1.22	UDP-glucose 6-dehydrogenase	52511	71513	70512.7	70846
1.1.1.40	Malate dehydrogenase (oxaloacetate-decarboxylating) (NADP(+))	52576	71388	70491	70749.3
2.7.8.11	CDP-diacylglycerol--inositol 3-phosphatidyltransferase	51553.7	71682.4	70803.7	70786.3
6.1.1.14	Glycine--tRNA ligase	51418.3	71682.4	70937	70786.3
3.6.1.11	Exopolyphosphatase	51335.7	71682.4	70804	70889.7
1.1.1.3	Homoserine dehydrogenase	51309.7	71682.4	70803.7	70788.6
1.3.3.3	Coproporphyrinogen oxidase	51270.7	71682.4	70843.3	70786.3
2.5.1.21	Squalene synthase	51294	71682.4	70803.7	70786.3
2.6.1.16	Glutamine--fructose-6-phosphate transaminase (isomerizing)	51294	71682.4	70803.7	70786.3
5.3.3.8	Dodecenoyl-CoA isomerase	53022.7	70311	70268	70945.7
1.1.1.42	Isocitrate dehydrogenase (NADP(+))	51173.3	71725.4	70803.7	70793
3.5.4.6	AMP deaminase	51173.3	71725.4	70803.7	70786.3
1.1.1.86	Ketol-acid reductoisomerase (NADP(+))	51173.3	71682.4	70803.7	70786.3
1.2.1.41	Glutamate-5-semialdehyde dehydrogenase	51173.3	71682.4	70803.7	70786.3
1.3.1.13	Prephenate dehydrogenase (NADP(+))	51173.3	71682.4	70803.7	70786.3
1.4.1.2	Glutamate dehydrogenase	51173.3	71682.4	70803.7	70786.3
1.5.5.1	Electron-transferring-flavoprotein dehydrogenase	51173.3	71682.4	70803.7	70786.3
2.1.1.107	Uroporphyrinogen-III C-methyltransferase	51173.3	71682.4	70803.7	70786.3
2.1.1.17	Phosphatidylethanolamine N-methyltransferase	51173.3	71682.4	70803.7	70786.3
2.1.1.33	tRNA (guanine(46)-N(7))-methyltransferase	51173.3	71682.4	70803.7	70786.3
2.1.1.56	; Q06996, L_SENDF ; O55528, L_SENDO	51173.3	71682.4	70803.7	70786.3
2.1.1.98	Diphthine synthase	51173.3	71682.4	70803.7	70786.3
2.1.3.3	Ornithine carbamoyltransferase	51173.3	71682.4	70803.7	70786.3
2.3.1.37	5-aminolevulinate synthase	51173.3	71682.4	70803.7	70786.3
2.3.1.97	Glycylpeptide N-tetradecanoyltransferase	51173.3	71682.4	70803.7	70786.3
2.3.2.8	Arginyltransferase	51173.3	71682.4	70803.7	70786.3
2.4.1.117	Dolichyl-phosphate beta-glucosyltransferase	51173.3	71682.4	70803.7	70786.3
2.4.1.142	Chitobiosyldiphosphodolichol beta-mannosyltransferase	51173.3	71682.4	70803.7	70786.3
2.4.2.10	Orotate phosphoribosyltransferase	51173.3	71682.4	70803.7	70786.3
2.4.2.17	ATP phosphoribosyltransferase	51173.3	71682.4	70803.7	70786.3
2.4.2.18	Anthranilate phosphoribosyltransferase	51173.3	71682.4	70803.7	70786.3
2.5.1.16	Spermidine synthase	51173.3	71682.4	70803.7	70786.3
2.6.1.11	Acetylornithine transaminase	51173.3	71682.4	70803.7	70786.3
2.6.1.2	Alanine transaminase	51173.3	71682.4	70803.7	70786.3
2.6.1.52	Phosphoserine transaminase	51173.3	71682.4	70803.7	70786.3
2.6.1.9	Histidinol-phosphate transaminase	51173.3	71682.4	70803.7	70786.3
2.7.1.20	Adenosine kinase	51173.3	71682.4	70803.7	70786.3
2.7.1.40	Pyruvate kinase	51173.3	71682.4	70803.7	70786.3
2.7.1.6	Galactokinase	51173.3	71682.4	70803.7	70786.3
2.7.2.11	Glutamate 5-kinase	51173.3	71682.4	70803.7	70786.3
2.7.2.3	Phosphoglycerate kinase	51173.3	71682.4	70803.7	70786.3
2.7.4.2	Phosphomevalonate kinase	51173.3	71682.4	70803.7	70786.3
2.7.7.4	Sulfate adenylyltransferase	51173.3	71682.4	70803.7	70786.3
2.7.7.41	Phosphatidate cytidylyltransferase	51173.3	71682.4	70803.7	70786.3
2.7.8.15	N-acetylglucosaminephosphotransferase	51173.3	71682.4	70803.7	70786.3
2.8.1.6	Biotin synthase	51173.3	71682.4	70803.7	70786.3
3.1.3.11	Fructose-bisphosphatase	51173.3	71682.4	70803.7	70786.3
3.1.3.15	Histidinol-phosphatase	51173.3	71682.4	70803.7	70786.3
3.3.1.1	Adenosylhomocysteinase	51173.3	71682.4	70803.7	70786.3
3.3.2.6	Leukotriene-A(4) hydrolase	51173.3	71682.4	70803.7	70786.3
3.4.21.61	Kexin	51173.3	71682.4	70803.7	70786.3
3.4.24.59	Mitochondrial intermediate peptidase	51173.3	71682.4	70803.7	70786.3
3.5.2.3	Dihydroorotase	51173.3	71682.4	70803.7	70786.3
3.5.4.12	dCMP deaminase	51173.3	71682.4	70803.7	70786.3
3.5.4.25	GTP cyclohydrolase II	51173.3	71682.4	70803.7	70786.3
3.6.3.16	Arsenite-transporting ATPase	51173.3	71682.4	70803.7	70786.3
4.1.1.21	Phosphoribosylaminoimidazole carboxylase	51173.3	71682.4	70803.7	70786.3
4.1.1.33	Diphosphomevalonate decarboxylase	51173.3	71682.4	70803.7	70786.3
4.1.1.37	Uroporphyrinogen decarboxylase	51173.3	71682.4	70803.7	70786.3
4.1.1.50	Adenosylmethionine decarboxylase	51173.3	71682.4	70803.7	70786.3
4.2.1.2	Fumarate hydratase	51173.3	71682.4	70803.7	70786.3
4.3.2.2	Adenylosuccinate lyase	51173.3	71682.4	70803.7	70786.3
5.1.3.1	Ribulose-phosphate 3-epimerase	51173.3	71682.4	70803.7	70786.3
5.3.1.16	isomerase	51173.3	71682.4	70803.7	70786.3
5.3.1.9	Glucose-6-phosphate isomerase	51173.3	71682.4	70803.7	70786.3
5.3.3.2	Isopentenyl-diphosphate Delta-isomerase	51173.3	71682.4	70803.7	70786.3
5.4.2.3	Phosphoacetylglucosamine mutase	51173.3	71682.4	70803.7	70786.3
5.4.99.5	Chorismate mutase	51173.3	71682.4	70803.7	70786.3
6.1.1.16	Cysteine--tRNA ligase	51173.3	71682.4	70803.7	70786.3
6.1.1.18	Glutamine--tRNA ligase	51173.3	71682.4	70803.7	70786.3
6.3.2.1	Pantoate--beta-alanine ligase (AMP-forming)	51173.3	71682.4	70803.7	70786.3
6.3.2.5	Phosphopantothenate--cysteine ligase	51173.3	71682.4	70803.7	70786.3
6.3.2.6	Phosphoribosylaminoimidazolesuccinocarboxamide synthase	51173.3	71682.4	70803.7	70786.3
6.3.3.2	5-formyltetrahydrofolate cyclo-ligase	51173.3	71682.4	70803.7	70786.3
6.3.5.1	NAD(+) synthase (glutamine-hydrolyzing)	51173.3	71682.4	70803.7	70786.3
6.3.5.3	Phosphoribosylformylglycinamidine synthase	51173.3	71682.4	70803.7	70786.3
6.5.1.3	RNA ligase (ATP)	51173.3	71682.4	70803.7	70786.3
1.4.4.2	Glycine dehydrogenase (aminomethyl-transferring)	51173.3	71682.4	70803.7	70779.6
2.1.2.2	Phosphoribosylglycinamide formyltransferase	51147.3	71682.4	70803.7	70786.3
2.7.4.9	dTMP kinase	51147.3	71682.4	70803.7	70786.3
3.6.1.43	Dolichyldiphosphatase	51147.3	71682.4	70803.3	70783.6
2.3.1.1	Amino-acid N-acetyltransferase	51173.3	71639.4	70803.7	70786.3
3.6.4.6	Vesicle-fusing ATPase	51173.3	71639.4	70803.7	70779.6
2.7.1.25	Adenylyl-sulfate kinase	51123.3	71682.4	70803.7	70786.3
1.7.3.3	Factor independent urate hydroxylase	51268	71493.7	70781	70785.3
2.7.7.15	Choline-phosphate cytidylyltransferase	51011	71682.4	70803.3	70783.6
2.4.2.28	S-methyl-5'-thioadenosine phosphorylase	50793	71682.4	70803.7	70786.3
2.1.2.9	Methionyl-tRNA formyltransferase	50809	71682.4	70728	70786.3
1.4.1.4	Glutamate dehydrogenase (NADP(+))	50580.3	71578.4	70763	70786.3
1.5.1.7	Saccharopine dehydrogenase (NAD(+), L-lysine-forming)	50392	71682.4	70803.7	70786.3
1.2.1.11	Aspartate-semialdehyde dehydrogenase	50458.3	71682.4	70803.7	70649.6
2.1.1.10	Homocysteine S-methyltransferase	50208.7	71686.7	70803.7	70785.3
2.7.1.39	Homoserine kinase	50422.3	71682.4	70803.7	70551.6
2.4.2.19	Nicotinate-nucleotide diphosphorylase (carboxylating)	48942.3	71682.4	70802	70760
2.7.8.5	CDP-diacylglycerol--glycerol-3-phosphate 3-phosphatidyltransferase	48942.3	71682.4	70802	70760
4.1.1.49	Phosphoenolpyruvate carboxykinase (ATP)	48942.3	71682.4	70802	70760
4.1.2.27	Sphinganine-1-phosphate aldolase	48942.3	71682.4	70802	70760
1.13.11.6	3-hydroxyanthranilate 3,4-dioxygenase	48916.3	71682.4	70802	70761
1.14.11.1	Gamma-butyrobetaine dioxygenase	48916.3	71682.4	70802	70760
2.4.1.11	Glycogen(starch) synthase	48916.3	71682.4	70802	70760
2.4.1.18	1,4-alpha-glucan branching enzyme	48916.3	71682.4	70802	70760
4.4.1.1	Cystathionine gamma-lyase	48916.3	71682.4	70802	70760
2.4.1.1	Glycogen phosphorylase	48916.3	71682.4	70801.7	70757.3
2.4.1.80	Ceramide glucosyltransferase	48942.3	71639.4	70802	70760
3.1.2.22	Palmitoyl-protein hydrolase	48942.3	71639.4	70802	70760
3.4.21.53	Endopeptidase La	48942.3	71639.4	70802	70753.3
3.5.2.5	Allantoinase	48916.3	71493.7	70779	70756.3
2.6.1.19	4-aminobutyrate--2-oxoglutarate transaminase	37154.3	91510.4	72423	60552.7
1.14.11.8	Trimethyllysine dioxygenase	48085	71320.7	70802	70760
3.4.19.3	Pyroglutamyl-peptidase I	48154.7	71498	70454.7	70790.3
5.5.1.4	Inositol-3-phosphate synthase	48942.3	70519	70557.6	70758.3
2.7.1.105	6-phosphofructo-2-kinase	51994.7	68834	69098	70798
4.2.1.79	2-methylcitrate dehydratase	33209.3	67743	68390	91266.7
3.4.21.92	Endopeptidase Clp	47439.7	71498	70454.3	70747.6
1.2.1.28	Benzaldehyde dehydrogenase (NAD(+))	39995.3	88898.4	70441.6	60704.3
4.2.1.10	3-dehydroquinate dehydratase	30185.7	68407	68695.3	91960
4.1.2.4	Deoxyribose-phosphate aldolase	30967	67341	68237.6	91261
1.5.1.10	Saccharopine dehydrogenase (NADP(+), L-glutamate-forming)	48788	68461	68726.3	70767.7
3.1.2.1	Acetyl-CoA hydrolase	48423.3	68461	68726.3	70767.7
2.3.1.39	[Acyl-carrier-protein] S-malonyltransferase	48423.3	68418	68726.3	70767.7
3.4.21.89	Signal peptidase I	65244.3	71350.7	70367.7	49337.7
2.3.1.5	Arylamine N-acetyltransferase	29004.3	67217.4	68400.6	91229
3.1.3.18	Phosphoglycolate phosphatase	47837	68375.7	68482.3	70516
4.2.1.96	4a-hydroxytetrahydrobiopterin dehydratase	46588.7	68413	68539	70510.3
1.3.99.5	3-oxo-5-alpha-steroid 4-dehydrogenase (acceptor)	58490.3	70509	70581.3	48913.3
3.2.2.21	DNA-3-methyladenine glycosylase II	36559.3	70541.7	70768.7	70275.6
4.2.1.33	3-isopropylmalate dehydratase	35644.3	71001.7	70767	70256
1.1.1.56	Ribitol 2-dehydrogenase	28177.7	88200.7	70284.6	60644.3
3.5.1.19	Nicotinamidase	35243.3	70683	70767	70259
4.2.1.75	Uroporphyrinogen-III synthase	35107	70683	70767	70256
1.2.1.2	Formate dehydrogenase	34024.7	70824.4	70805	70230.7
3.4.11.19	D-stereospecific aminopeptidase	24467.7	88874.4	70487.6	60907.7
2.7.1.47	D-ribulokinase	33012.3	70672	70764	70236.3
3.5.1.6	Beta-ureidopropionase	37652.3	67692.4	68628.3	70489.7
1.13.99.1	Inositol oxygenase	32740.7	70643.7	70724.3	70226.3
2.7.1.26	Riboflavin kinase	51808	71786.4	70843.7	49765
6.5.1.2	DNA ligase (NAD(+))	53926	70336	70386	48913
3.4.11.21	Aspartyl aminopeptidase	50488	71682.4	70802.7	49756.7
3.1.13.1	Exoribonuclease II	50746.7	72395	70574	48948.3
2.1.1.16	Methylene-fatty-acyl-phospholipid synthase	31373.3	70377.7	70337	70138.6
1.1.1.38	Malate dehydrogenase (oxaloacetate-decarboxylating)	32357	70165.7	69223.7	70242.6
3.2.1.89	Arabinogalactan endo-beta-1,4-galactanase	33844.3	67336.4	68397.3	70299.3
3.1.3.21	Glycerol-1-phosphatase	30383	69831.4	69176.6	70214.3
2.7.7.12	UDP-glucose--hexose-1-phosphate uridylyltransferase	31434	68586.4	68858.3	70239
3.2.1.4	Cellulase	22531.9	24270.7	4964.68	186604
3.4.22.40	Bleomycin hydrolase	46470.7	71148.7	70760.6	49012.7
1.6.1.2	NAD(P)(+) transhydrogenase (Re/Si-specific)	29320.7	68484.7	68583.6	70204.3
2.1.1.72	Site-specific DNA-methyltransferase (adenine-specific)	46962.7	70351.4	70329.3	48774.3
2.7.7.8	Polyribonucleotide nucleotidyltransferase	46962.7	70351.4	70329.3	48774.3
2.7.7.23	UDP-N-acetylglucosamine diphosphorylase	46962.7	70351.4	70329.3	48771.3
1.18.1.2	Ferredoxin--NADP(+) reductase	46865.3	70351.4	70329.3	48774.3
2.4.1.132	GDP-Man:Man(1)GlcNAc(2)-PP-dolichol alpha-1,3-mannosyltransferase	46826.3	70351.4	70329.3	48774.3
1.4.1.13	Glutamate synthase (NADPH)	46835.7	70321	70328	48774.3
2.3.1.15	Glycerol-3-phosphate 1-O-acyltransferase	46592.3	70351.4	70329.3	48879
3.5.4.1	Cytosine deaminase	57342.3	51220.3	68748.3	58255
6.2.1.17	Propionate--CoA ligase	28649.3	67277.4	68341	70204
1.1.1.23	Histidinol dehydrogenase	47513.7	68517	68611	49479.7
2.1.1.2	Guanidinoacetate N-methyltransferase	47641.7	68508.4	68535.6	48899.7
3.5.1.10	Formyltetrahydrofolate deformylase	27759.7	67217.4	68299	70198.7
2.6.1.44	Alanine--glyoxylate transaminase	43729	70260.4	69946.7	48738.3
6.4.1.3	Propionyl-CoA carboxylase	58989.3	48433.3	66304	58701.7
3.6.1.7	Acylphosphatase	26645.7	68095.7	68398.3	69249.7
2.7.7.1	Nicotinamide-nucleotide adenylyltransferase	46138.7	68397.4	68505	48765.7
2.3.1.41	Beta-ketoacyl-[acyl-carrier-protein] synthase I	44076.3	68293.4	68496.3	48757.3
2.7.1.24	Dephospho-CoA kinase	50696	50843.7	68842.7	58482
1.2.1.19	Aminobutyraldehyde dehydrogenase	39053	69169.7	69980	48725
2.6.1.66	Valine--pyruvate transaminase	35730.3	67324	68574	48200.7
2.7.1.3	Ketohexokinase	15259	66740.4	67720.3	70064.7
1.13.11.37	Hydroxyquinol 1,2-dioxygenase	33385.3	67410.4	68217	48205
3.1.3.3	Phosphoserine phosphatase	44528.3	46811.3	66898.3	58446.3
1.1.1.179	D-xylose 1-dehydrogenase (NADP(+))	32153.3	67370	68249	48340
2.5.1.31	diphosphate specific)	30208.7	67355	68500.6	48242
2.4.2.1	Purine-nucleoside phosphorylase	41756.7	47663.3	66561	58212.3
2.4.2.21	Nicotinate-nucleotide--dimethylbenzimidazole phosphoribosyltransferase	28310	68015.4	68350.3	48476.7
3.6.1.15	Nucleoside-triphosphate phosphatase	28442.3	67612.7	68459.6	48224
2.1.1.114	Polyprenyldihydroxybenzoate methyltransferase	28019.3	67263.7	68458.6	48229.7
3.2.1.45	Glucosylceramidase	39184	46512.7	66494.3	58175.3
1.1.3.6	Cholesterol oxidase	25516	67251	68111	48200.3
2.3.1.20	Diacylglycerol O-acyltransferase	25226.7	67220.7	68109.3	48191
2.7.2.1	Acetate kinase	30336.3	49600	68414.7	57908.7
2.3.1.74	Naringenin-chalcone synthase	21514.7	66380	68201.6	47938.3
2.7.7.56	tRNA nucleotidyltransferase	20454.7	66107.4	68424	48180.7
6.3.4.13	Phosphoribosylamine--glycine ligase	18832.7	66004.4	67959	48166.7
1.3.1.28	2,3-dihydro-2,3-dihydroxybenzoate dehydrogenase	16444.7	66007	68009.3	48402.7
1.14.13.17	Cholesterol 7-alpha-monooxygenase	16096	66713.4	67752.6	48211
2.8.1.1	Thiosulfate sulfurtransferase	44318	49512.7	68120.3	36434
3.5.2.2	Dihydropyrimidinase	28522.3	45499.3	66222.6	57034.7
3.5.1.52	Peptide-N(4)-(N-acetyl-beta-glucosaminyl)asparagine amidase	25056.3	46544.7	66715	57778.7
3.7.1.5	Acylpyruvate hydrolase	15623.6	3595.34	1428.36	171448
5.3.99.5	Thromboxane-A synthase	27717	46343	66316.3	36864.7
1.4.3.3	D-amino-acid oxidase	14522	2573.33	1255.68	150619
2.1.1.34	tRNA (guanosine(18)-2'-O)-methyltransferase	18166	45395	66464.3	35909.3
4.3.1.12	Ornithine cyclodeaminase	28594.7	67672.7	8711.32	59221.3
3.8.1.2	(S)-2-haloacid dehalogenase	14507.3	1321.32	834.35	130777
1.1.1.105	All-trans-retinol dehydrogenase (NAD(+))	27955.6	2409.32	1101.34	108831
3.2.1.99	Arabinan endo-1,5-alpha-L-arabinosidase	10477	105.32	287.01	108299
3.1.4.3	Phospholipase C	9346.65	105.32	75.68	108042
2.6.1.5	Tyrosine transaminase	21559.3	44233	4376.66	47151
1.14.12.3	Benzene 1,2-dioxygenase	10873.6	63487	5540.98	37156
1.1.1.102	3-dehydrosphinganine reductase	27211	25185.3	4499.35	56643.3
1.1.1.156	Glycerol 2-dehydrogenase (NADP(+))	12482.6	9553.37	2852.05	87539.9
3.1.1.11	Pectinesterase	17646	245.99	650.67	86836.3
3.6.1.5	Apyrase	38285.7	27034.7	5046.01	34899.3
3.1.3.8	3-phytase	10922	3595.34	1230.36	87531.6
3.10.1.1	N-sulfoglucosamine sulfohydrolase	4970.66	42915	4296.65	46620.7
1.1.1.9	D-xylulose reductase	16160.3	23080.7	3148.33	56342
3.4.23.5	Cathepsin D	44922.6	19561	11152.1	22783.3
1.14.11.18	Phytanoyl-CoA dioxygenase	7080.31	3542.68	1282.68	85827.6
3.2.1.8	Endo-1,4-beta-xylanase	9726.64	78.99	404.34	86573.3
3.5.99.5	2-aminomuconate deaminase	8181.63	2353.01	993.68	85157.3
3.6.1.19	Nucleoside-triphosphate diphosphatase	24039.7	26275.3	4433.69	35588.6
3.4.23.1	Pepsin A	11157.6	45617.7	6258.35	25004
1.1.3.8	L-gulonolactone oxidase	23816.7	25107.3	4189.34	34264.3
4.2.1.18	Methylglutaconyl-CoA hydratase	14823.6	4005	2266.68	64664.3
2.7.1.31	Glycerate 3-kinase	4585.32	20895.3	2193.32	55445
3.6.1.41	Bis(5'-nucleosyl)-tetraphosphatase (symmetrical)	10790	42028.7	4210.65	24723
3.6.1.22	NAD(+) diphosphatase	15601	24889	4795.35	34701
2.7.7.14	Ethanolamine-phosphate cytidylyltransferase	20803.7	21907.3	2018	34617
2.7.1.82	Ethanolamine kinase	19578.7	21864.3	2094.33	34845
3.4.14.5	Dipeptidyl-peptidase IV	5671.99	41692.3	3979.98	24611.7
3.2.1.37	Xylan 1,4-beta-xylosidase	6993.31	1242.33	833.67	65260.7
3.2.2.3	Uridine nucleosidase	7276.65	1216	705.34	65052
1.2.1.24	Succinate-semialdehyde dehydrogenase (NAD(+))	7969.99	126.99	333.33	65519.3
3.1.1.74	Cutinase	8058.63	52.66	918.99	64820.3
4.1.3.30	Methylisocitrate lyase	6620.32	1242.33	433.68	65260.7
2.1.1.1	Nicotinamide N-methyltransferase	4802.65	3516.35	965.02	64074.7
2.4.1.17	Glucuronosyltransferase	16447.7	20914	2215.32	33591.3
1.13.11.1	Catechol 1,2-dioxygenase	6531.31	52.66	516.33	64793
4.2.2.10	Pectin lyase	6495.99	78.99	56.01	65259
2.3.1.133	Shikimate O-hydroxycinnamoyltransferase	5388.98	1216	682.67	64537.3
4.4.1.16	Selenocysteine lyase	11932	22735.7	2651.67	34428.3
5.2.1.2	Maleylacetoacetate isomerase	25016	1070.99	460.33	43570.3
1.14.11.12	Gibberellin-44 dioxygenase	4511.65	1189.67	430.67	63950.7
3.5.3.12	Agmatine deiminase	5140.32	52.66	171.67	64535.7
3.2.1.78	Mannan endo-1,4-beta-mannosidase	4181.64	26.33	420.66	63812.3
1.1.1.28	D-lactate dehydrogenase	9114.99	21762.7	2167.32	34564
3.6.3.9	Sodium/potassium-exchanging ATPase	36873.7	5246.33	2302.36	22829.7
1.8.1.2	Assimilatory sulfite reductase (NADPH)	13185.3	4621.67	3130.69	44070.3
4.1.1.23	Orotidine-5'-phosphate decarboxylase	33656.3	5645	2582.02	22360.3
2.1.1.137	Arsenite methyltransferase	6035.33	21685	1979.99	34212
2.7.4.7	Phosphomethylpyrimidine kinase	24429.3	22045	2373.67	13007.3
2.7.7.49	RNA-directed DNA polymerase	3012.65	20865	1979.66	34057.3
4.2.1.19	Imidazoleglycerol-phosphate dehydratase	29209	5158	2379.68	22604.7
2.4.1.207	Xyloglucan:xyloglucosyl transferase	1974.99	21608	1961.99	33484
3.6.1.29	Bis(5'-adenosyl)-triphosphatase	29194.6	4310	2572.35	22558.7
3.1.3.43	[Pyruvate dehydrogenase (acetyl-transferring)]-phosphatase	8445.64	3274	2419.35	43779.3
2.3.1.86	Fatty-acyl-CoA synthase	8933.31	2520.67	951.35	44049
2.7.1.78	Polynucleotide 5'-hydroxyl-kinase	8142.64	2379.34	1084.68	44049
1.8.3.2	Thiol oxidase	7642.65	2520.67	948.68	44024
5.5.1.2	3-carboxy-cis,cis-muconate cycloisomerase	17093	21457	2600.66	13289.7
3.1.11.2	Exodeoxyribonuclease III	7453.31	2494.34	933.68	43328
5.3.1.23	S-methyl-5-thioribose-1-phosphate isomerase	6636.65	2520.67	870.68	43766.7
2.8.3.13	Succinate--hydroxymethylglutarate CoA-transferase	6940.99	1242.33	510.68	44488.3
1.3.1.9	Enoyl-[acyl-carrier-protein] reductase (NADH)	6715.65	52.66	593.33	44020.7
3.2.1.40	Alpha-L-rhamnosidase	4454.99	2379.34	659.35	43509.3
3.1.1.73	Feruloyl esterase	5833.98	52.66	648.66	43763.3
3.1.1.13	Sterol esterase	5156.65	1331	608.67	43041.7
1.3.99.12	2-methylacyl-CoA dehydrogenase	5271.65	1189.67	478.01	43069
1.1.1.29	Glycerate dehydrogenase	4579.32	1216	548.34	43507.7
4.2.1.51	Prephenate dehydratase	5205.99	1232.67	399.01	42810.7
2.4.1.123	Inositol 3-alpha-galactosyltransferase	4117.32	1189.67	475.34	43041.7
2.6.1.7	Kynurenine--oxoglutarate transaminase	4117.32	1189.67	475.34	43041.7
1.13.11.18	Persulfide dioxygenase	4454.99	52.66	170.67	43506
1.13.12.4	Lactate 2-monooxygenase	4454.99	52.66	170.67	43506
3.2.1.91	Cellulose 1,4-beta-cellobiosidase (non-reducing end)	4454.99	52.66	170.67	43506
4.2.1.77	Trans-L-3-hydroxyproline dehydratase	4454.99	52.66	170.67	43506
1.1.1.208	(+)-neomenthol dehydrogenase	3347.98	1189.67	797.33	42784.3
6.3.2.25	Tubulin--tyrosine ligase	11330	22053	2341.32	12334
4.2.2.2	Pectate lyase	4330.66	52.66	37.34	43512
1.14.11.17	Taurine dioxygenase	4330.66	52.66	37.34	43506
3.5.1.3	Omega-amidase	3099.32	1189.67	530.67	42784.3
3.5.1.23	Ceramidase	4107.99	56.66	232.33	43040
1.1.99.18	Cellobiose dehydrogenase (acceptor)	3980.99	26.33	231	43040
1.4.3.2	L-amino-acid oxidase	3347.98	26.33	552.99	42782.7
4.1.1.35	UDP-glucuronate decarboxylase	19475.7	4032	2092.35	21049.3
1.1.1.252	Tetrahydroxynaphthalene reductase	3099.32	26.33	286.33	42782.7
3.2.1.132	Chitosanase	3099.32	26.33	286.33	42782.7
4.1.1.46	o-pyrocatechuate decarboxylase	2974.99	26.33	153	42782.7
1.1.3.9	Galactose oxidase	2850.66	26.33	19.67	42782.7
2.1.1.95	Tocopherol O-methyltransferase	8235.66	20901.7	2206.32	12561.7
3.4.21.4	Trypsin	5318.99	20853.7	2152.32	12307.3
2.4.2.31	NAD(+)--protein-arginine ADP-ribosyltransferase	5194.66	20853.7	2018.99	12304.3
5.4.2.9	Phosphoenolpyruvate mutase	5194.66	20853.7	2018.99	12304.3
3.5.1.26	N(4)-(beta-N-acetylglucosaminyl)-L-asparaginase	2189.66	20886.7	2115.99	12561.7
3.1.3.37	Sedoheptulose-bisphosphatase	2139.66	20886.7	2115.99	12564.7
2.4.1.144	Beta-1,4-mannosyl-glycoprotein 4-beta-N-acetylglucosaminyltransferase	477.33	22002	2205.33	12306
3.1.6.4	N-acetylgalactosamine-6-sulfatase	477.33	20838.7	1960.99	12304.3
3.5.3.15	Protein-arginine deiminase	477.33	20838.7	1960.99	12304.3
3.1.6.14	N-acetylglucosamine-6-sulfatase	610	20838.7	1827.66	12304.3
2.3.1.128	Ribosomal-protein-alanine N-acetyltransferase	473.67	20881.7	1827.66	12311
1.8.7.1	Assimilatory sulfite reductase (ferredoxin)	403	20838.7	1827.66	12402
4.6.1.2	Guanylate cyclase	31860	2376	118.68	1062.66
1.2.1.38	N-acetyl-gamma-glutamyl-phosphate reductase	353	20838.7	1827.66	12304.3
3.1.6.8	Cerebroside-sulfatase	353	20838.7	1827.66	12304.3
4.1.2.10	(R)-mandelonitrile lyase	353	20838.7	1827.66	12304.3
5.5.1.9	Cycloeucalenol cycloisomerase	353	20838.7	1827.66	12304.3
2.7.8.7	Holo-[acyl-carrier-protein] synthase	8446.65	3362.67	2390.02	21109
2.1.1.35	tRNA (uracil(54)-C(5))-methyltransferase	6112.65	3348.67	2649.68	22030.3
2.1.1.63	Methylated-DNA--[protein]-cysteine S-methyltransferase	10344.7	657	850.66	21532
3.1.2.12	S-formylglutathione hydrolase	5175.98	3247.67	2229.35	21868.3
1.6.5.2	NAD(P)H dehydrogenase (quinone)	5125.66	1472.33	474.34	22012
1.2.1.8	Betaine-aldehyde dehydrogenase	6258.99	74.33	348.34	22039.7
2.1.1.61	tRNA (5-methylaminomethyl-2-thiouridylate)-methyltransferase	22305	3160.33	2260.68	587.66
2.3.1.42	Glycerone-phosphate O-acyltransferase	4853.32	393	307.33	22147.3
3.2.1.39	Glucan endo-1,3-beta-D-glucosidase	4425.99	26.33	441.33	22267.7
1.1.1.193	5-amino-6-(5-phosphoribosylamino)uracil reductase	24738.7	1117.33	485.67	661.99
1.1.1.116	D-arabinose 1-dehydrogenase (NAD(+))	3295.66	1189.67	474.34	22012
1.1.99.24	Hydroxyacid-oxoacid transhydrogenase	3295.66	1189.67	474.34	22012
1.14.99.29	Deoxyhypusine monooxygenase	3295.66	1189.67	474.34	22012
1.16.3.1	Ferroxidase	3295.66	1189.67	474.34	22012
2.5.1.39	4-hydroxybenzoate polyprenyltransferase	3295.66	1189.67	474.34	22012
2.7.7.48	; Q06996, L_SENDF	3295.66	1189.67	474.34	22012
3.1.2.4	3-hydroxyisobutyryl-CoA hydrolase	3295.66	1189.67	474.34	22012
3.1.31.1	Micrococcal nuclease	3295.66	1189.67	474.34	22012
4.2.1.90	L-rhamnonate dehydratase	3295.66	1189.67	474.34	22012
5.1.3.15	Glucose-6-phosphate 1-epimerase	3295.66	1189.67	474.34	22012
3.4.23.3	Gastricsin	24756.7	1222.33	403.35	547.34
2.3.1.30	Serine O-acetyltransferase	3769.66	52.66	169.67	22476.3
2.7.7.3	Pantetheine-phosphate adenylyltransferase	3203.65	1163.34	459.34	21313.7
1.3.1.22	3-oxo-5-alpha-steroid 4-dehydrogenase (NADP(+))	3106.32	1163.34	459.34	21316
2.3.1.22	2-acylglycerol O-acyltransferase	3106.32	1163.34	459.34	21316
4.2.1.93	ATP-dependent NAD(P)H-hydrate dehydratase	3106.32	1163.34	459.34	21316
1.1.3.37	D-arabinono-1,4-lactone oxidase	3419.99	69.33	363.33	22010.3
4.2.1.47	GDP-mannose 4,6-dehydratase	18926.7	4220.67	2113.69	546.32
3.5.1.9	Arylformamidase	3529.32	26.33	230	22010.3
3.4.21.26	Prolyl oligopeptidase	18816.3	4220.67	2114.35	551.66
3.1.1.4	Phospholipase A(2)	3431.99	26.33	230	22010.3
1.1.1.173	L-rhamnose 1-dehydrogenase	2289.66	1189.67	396.34	21754.7
2.1.1.60	Calmodulin-lysine N-methyltransferase	2289.66	1189.67	396.34	21754.7
2.7.7.52	RNA uridylyltransferase	2289.66	1189.67	396.34	21754.7
5.3.99.3	Prostaglandin-E synthase	2289.66	1189.67	396.34	21754.7
1.1.1.133	dTDP-4-dehydrorhamnose reductase	3295.66	26.33	230	22010.3
1.1.3.20	Long-chain-alcohol oxidase	3295.66	26.33	230	22010.3
3.1.27.3	Ribonuclease T(1)	3295.66	26.33	230	22010.3
3.1.6.6	Choline-sulfatase	3295.66	26.33	230	22010.3
3.2.1.6	Endo-1,3(4)-beta-glucanase	3295.66	26.33	230	22010.3
4.2.1.53	Oleate hydratase	3580.32	26.33	154.67	21780.3
3.1.3.27	Phosphatidylglycerophosphatase	2165.33	1189.67	263.01	21754.7
4.1.1.6	Aconitate decarboxylase	2165.33	1189.67	263.01	21754.7
1.1.1.79	Glyoxylate reductase (NADP(+))	23273	1333	94.67	532.33
2.4.1.82	Galactinol--sucrose galactosyltransferase	1939.99	1163.34	590	21288.7
1.1.1.17	Mannitol-1-phosphate 5-dehydrogenase	3106.32	0.033	215	21314.3
1.1.99.2	L-2-hydroxyglutarate dehydrogenase	3106.32	0.033	215	21312
3.2.1.143	Poly(ADP-ribose) glycohydrolase	2413.99	26.33	285.33	21753
1.1.99.28	Glucose-fructose oxidoreductase	1975.99	1163.34	248.01	21058.7
3.6.1.21	ADP-sugar diphosphatase	2289.66	26.33	152	21753
4.2.1.66	Cyanide hydratase	2289.66	26.33	152	21753
4.3.2.3	Ureidoglycolate lyase	2289.66	26.33	152	21753
5.1.3.6	UDP-glucuronate 4-epimerase	2289.66	26.33	152	21753
1.1.1.67	Mannitol 2-dehydrogenase	2165.33	26.33	18.67	21753
2.4.1.32	Glucomannan 4-beta-mannosyltransferase	2165.33	26.33	18.67	21753
3.2.1.139	Alpha-glucuronidase	2165.33	26.33	18.67	21753
3.4.24.13	IgA-specific metalloendopeptidase	2165.33	26.33	18.67	21753
3.6.3.27	Phosphate-transporting ATPase	2165.33	26.33	18.67	21753
2.1.1.127	[Ribulose-bisphosphate carboxylase]-lysine N-methyltransferase	16011.3	4449.34	2441.35	1016.65
3.4.11.15	Aminopeptidase Y	1939.99	0.033	345.66	21287
1.13.11.4	Gentisate 1,2-dioxygenase	2224.65	0.033	270.33	21057
3.2.1.65	Levanase	1975.99	0.033	3.67	21057
3.5.3.9	Allantoate deiminase	1975.99	0.033	3.67	21057
1.1.1.27	L-lactate dehydrogenase	21132.3	1014.33	170.34	538.66
1.14.11.15	Gibberellin 3-beta-dioxygenase	809.66	0.033	134.33	21029.7
3.2.1.17	Lysozyme	809.66	0.033	134.33	21029.7
4.1.1.44	4-carboxymuconolactone decarboxylase	809.66	0.033	134.33	21029.7
4.3.1.15	Diaminopropionate ammonia-lyase	809.66	0.033	134.33	21029.7
5.1.99.3	Allantoin racemase	809.66	0.033	134.33	21029.7
5.3.99.2	Prostaglandin-D synthase	809.66	0.033	134.33	21029.7
6.3.2.11	Carnosine synthase	809.66	0.033	134.33	21029.7
1.1.1.153	Sepiapterin reductase (L-erythro-7,8-dihydrobiopterin forming)	685.33	0.033	40.67	21029.7
1.1.1.10	L-xylulose reductase	685.33	0.033	1	21029.7
3.6.3.31	Polyamine-transporting ATPase	685.33	0.033	1	21029.7
4.2.1.76	UDP-glucose 4,6-dehydratase	685.33	0.033	1	21029.7
3.4.14.10	Tripeptidyl-peptidase II	18323.3	999.33	38.67	559.33
6.2.1.5	Succinate--CoA ligase (ADP-forming)	18015.7	1103.33	77.67	538.67
2.4.2.3	Uridine phosphorylase	17966.3	1103.33	77.67	538.67
3.4.11.1	Leucyl aminopeptidase	17992.3	1103.33	38	538.67
3.5.1.14	N-acyl-aliphatic-L-amino acid amidohydrolase	16781.3	999.33	69	667
1.14.16.1	Phenylalanine 4-monooxygenase	15930	999.33	36.67	530.33
2.1.1.13	Methionine synthase	15930	999.33	36.67	530.33
2.4.2.12	Nicotinamide phosphoribosyltransferase	15930	999.33	36.67	530.33
2.4.2.8	Hypoxanthine phosphoribosyltransferase	15930	999.33	36.67	530.33
2.5.1.17	Cob(I)yrinic acid a,c-diamide adenosyltransferase	15930	999.33	36.67	530.33
2.7.4.14	UMP/CMP kinase	15930	999.33	36.67	530.33
3.1.3.62	Multiple inositol-polyphosphate phosphatase	15930	999.33	36.67	530.33
3.4.21.83	Oligopeptidase B	15930	999.33	36.67	530.33
3.4.24.15	Thimet oligopeptidase	15930	999.33	36.67	530.33
4.1.1.9	Malonyl-CoA decarboxylase	15930	999.33	36.67	530.33
5.1.99.1	Methylmalonyl-CoA epimerase	15930	999.33	36.67	530.33
5.4.99.2	Methylmalonyl-CoA mutase	15930	999.33	36.67	530.33
2.1.1.76	Quercetin 3-O-methyltransferase	15181.3	1118	116	276.01
3.2.1.50	Alpha-N-acetylglucosaminidase	10383.3	533.66	115.67	742.33
1.14.99.1	Prostaglandin-endoperoxide synthase	10274	30	249.33	136.67
2.1.1.62	mRNA (2'-O-methyladenosine-N(6)-)-methyltransferase	3775.32	4526.01	2321.69	20.32
1.14.13.21	Flavonoid 3'-monooxygenase	9537.31	327	219.68	142.34
1.14.15.3	Alkane 1-monooxygenase	8015.66	1657.66	138.34	284.35
3.4.16.2	Lysosomal Pro-Xaa carboxypeptidase	8333.32	333.67	213.01	138.67
2.5.1.43	Nicotianamine synthase	6739.66	15	133.67	5
2.1.1.64	3-demethylubiquinol 3-O-methyltransferase	2886.32	2058	1833.01	17
2.7.7.27	Glucose-1-phosphate adenylyltransferase	5934.33	185.67	465.67	181.01
1.13.11.33	Arachidonate 15-lipoxygenase	6044.33	15	58	0.033
1.3.1.45	2'-hydroxyisoflavone reductase	5218.33	15	58	0.033
2.7.8.17	N-acetylglucosaminephosphotransferase	4853.66	15	58	0.033
3.1.21.3	Type I site-specific deoxyribonuclease	4717.33	15	58	104.34
2.3.1.79	Maltose O-acetyltransferase	2076.66	460	0.033	104.34
2.1.1.67	Thiopurine S-methyltransferase	1604.33	26.33	151	723.33
1.1.1.6	Glycerol dehydrogenase	2328.33	0.033	41.34	26.33
2.1.1.104	Caffeoyl-CoA O-methyltransferase	618.65	1163.34	511.33	4.33
2.8.1.2	3-mercaptopyruvate sulfurtransferase	2231	0.033	1.67	26.33
2.4.1.41	Polypeptide N-acetylgalactosaminyltransferase	1480	26.33	17.67	723.33
2.4.1.14	Sucrose-phosphate synthase	1729.99	318.67	39.67	143.34
2.7.1.108	Dolichol kinase	1476.67	184.33	347.33	9.67
3.1.3.32	Polynucleotide 3'-phosphatase	1476.67	184.33	347.33	9.67
5.3.1.24	Phosphoribosylanthranilate isomerase	1476.67	184.33	347.33	9.67
2.1.1.71	Phosphatidyl-N-methylethanolamine N-methyltransferase	1503.66	104	40.67	109.01
2.4.1.149	N-acetyllactosaminide beta-1,3-N-acetylglucosaminyltransferase	1503.66	104	40.67	5.67
5.3.1.13	Arabinose-5-phosphate isomerase	1130.33	0.033	211.33	257.33
2.1.1.103	Phosphoethanolamine N-methyltransferase	1414.99	0.033	136	27.33
5.3.2.1	Phenylpyruvate tautomerase	1367.33	104	40.67	5.67
1.1.1.216	Farnesol dehydrogenase	0.033	1163.34	244.34	1.66
2.4.1.121	Indole-3-acetate beta-glucosyltransferase	0.033	1163.34	244.34	1.66
3.1.7.2	Guanosine-3',5'-bis(diphosphate) 3'-diphosphatase	0.033	1163.34	244.34	1.66
3.8.1.5	Haloalkane dehalogenase	0.033	1163.34	244.34	1.66
2.7.6.3	2-amino-4-hydroxy-6-hydroxymethyldihydropteridine diphosphokinase	781.33	318.67	0.033	6.67
2.5.1.26	Alkylglycerone-phosphate synthase	715	0.033	0.033	136.67
3.1.4.50	Glycosylphosphatidylinositol phospholipase D	695	38.67	0.033	0.033
2.7.9.2	Pyruvate, water dikinase	452.33	0.033	75.67	0.033
2.1.1.4	Acetylserotonin O-methyltransferase	501	0.033	0.033	0.033
3.5.1.53	N-carbamoylputrescine amidase	260.66	0.033	133.33	0.033
3.1.3.67	Phosphatidylinositol-3,4,5-trisphosphate 3-phosphatase	120.67	0.033	39.67	97.67
3.2.1.93	Alpha,alpha-phosphotrehalase	124.33	0.033	133.33	0.033
5.4.3.2	Lysine 2,3-aminomutase	124.33	0.033	133.33	0.033
3.1.6.2	Steryl-sulfatase	156.67	0.033	0.033	98
6.2.1.2	Butyrate--CoA ligase	136.33	0.033	0.033	97.67
1.14.13.11	Trans-cinnamate 4-monooxygenase	136.33	0.033	0.033	0.033
2.4.1.135	Galactosylgalactosylxylosylprotein 3-beta-glucuronosyltransferase	136.33	0.033	0.033	0.033
3.4.23.40	Phytepsin	136.33	0.033	0.033	0.033
3.4.22.34	Legumain	120.67	0.033	0.033	6.67
1.14.13.39	Nitric-oxide synthase (NADPH)	120.67	0.033	0.033	0.033
3.4.23.4	Chymosin	97.33	0.033	0.033	0.033
1.1.1.219	Dihydrokaempferol 4-reductase	0.033	0.033	0.033	96.67
2.7.4.10	Nucleoside-triphosphate--adenylate kinase	26	0.033	39.67	0.033
2.3.1.35	Glutamate N-acetyltransferase	0.033	43	0.033	0.033
2.5.1.22	Spermine synthase	0.033	43	0.033	0.033
2.5.1.32	15-cis-phytoene synthase	0.033	0.033	0.033	13.34
3.4.17.1	Carboxypeptidase A	0.033	11	1.33	0.033
2.4.1.56	Lipopolysaccharide N-acetylglucosaminyltransferase	0.033	0.033	0.033	6.67
2.5.1.29	Geranylgeranyl diphosphate synthase	0.033	0.033	0.033	6.67
2.6.1.64	Glutamine--phenylpyruvate transaminase	0.033	0.033	0.033	6.67
3.2.2.20	DNA-3-methyladenine glycosylase I	0.033	0.033	0.033	6.67
3.4.14.11	Xaa-Pro dipeptidyl-peptidase	0.033	0.033	0.033	6.67
3.6.1.8	ATP diphosphatase	0.033	0.033	0.033	6.67
1.1.1.60	2-hydroxy-3-oxopropionate reductase	0.033	0.033	0.033	3
3.5.3.18	Dimethylargininase	0.033	0.033	0.33	2.67
