# Supplementary material for: Dynamic Changes in Endophytic Microorganisms and Metabolites During Natural Drying of Licorice
Source: Front Microbiol. 2021 Oct 14;12:740721. doi: 10.3389/fmicb.2021.740721 (PMC8551699; doi:10.3389/fmicb.2021.740721)
Supplement: Supplementary file 3 [file Table_3.XLSX]

## Sheet: Correlation analysis
group	fungal shannon diversity	Bacterial shannon diversity	Percentage of Fungi Dominant Families			Percentage of bacterial Dominant Families				liquiritin	liquiritigenin	isoliquiritigenin	glycyrrhizic acid
			Nectriaceae	cladosporiaceae	Helotiales_fam_Incertae_sedis	Burkholderiaceae	Yersiniaceae	Erwiniaceae	Enterobacteriaceae
1	2.3946	1.9681	4.41	14.37	10.4	62.25	0.84	3.86	4.83	0.4416	0.0709048	0.0629882	0.80186
2	0.8972	0.9781	89.91	0.77	0.02	0	1.06	21.83	55.86	0.416172	0.121361	0.0773354	0.781983
3	0.4055	0.3584	94.23	0.81	0.083	0.003	60.44	4.79	34.03	0.303368	0.149871	0.0679363	0.759796
4	0.5346	0.604	66.86	0.19	0	0.0067	0.23	29.25	67.85	0.208804	0.147397	0.0920166	0.728651
Correlation
			Nectriaceae	cladosporiaceae	Helotiales_fam_Incertae_sedis	Burkholderiaceae	Yersiniaceae	Erwiniaceae	Enterobacteriaceae	liquiritin	liquiritigenin	isoliquiritigenin	glycyrrhizic acid
	Nectriaceae	Correlation coefficient	1	-0.2	-0.2	-0.8	0.8	0.2	0.2	-0.4	0.8	0.2	-0.4
		Significance (two-tailed)	.	0.8	0.8	0.2	0.2	0.8	0.8	0.6	0.2	0.8	0.6
		Number of cases	4	4	4	4	4	4	4	4	4	4	4
	cladosporiaceae	Correlation coefficient	-0.2	1	1.000**	0.4	0.4	-1.000**	-1.000**	0.8	-0.4	-1.000**	0.8
		Significance (two-tailed)	0.8	.	.	0.6	0.6	.	.	0.2	0.6	.	0.2
		Number of cases	4	4	4	4	4	4	4	4	4	4	4
	Helotiales_fam_Incertae_sedis	Correlation coefficient	-0.2	1.000**	1	0.4	0.4	-1.000**	-1.000**	0.8	-0.4	-1.000**	0.8
		Significance (two-tailed)	0.8	.	.	0.6	0.6	.	.	0.2	0.6	.	0.2
		Number of cases	4	4	4	4	4	4	4	4	4	4	4
	Burkholderiaceae	Correlation coefficient	-0.8	0.4	0.4	1	-0.6	-0.4	-0.4	0.2	-0.4	-0.4	0.2
		Significance (two-tailed)	0.2	0.6	0.6	.	0.4	0.6	0.6	0.8	0.6	0.6	0.8
		Number of cases	4	4	4	4	4	4	4	4	4	4	4
	Yersiniaceae	Correlation coefficient	0.8	0.4	0.4	-0.6	1	-0.4	-0.4	0.2	0.4	-0.4	0.2
		Significance (two-tailed)	0.2	0.6	0.6	0.4	.	0.6	0.6	0.8	0.6	0.6	0.8
		Number of cases	4	4	4	4	4	4	4	4	4	4	4
	Erwiniaceae	Correlation coefficient	0.2	-1.000**	-1.000**	-0.4	-0.4	1	1.000**	-0.8	0.4	1.000**	-0.8
		Significance (two-tailed)	0.8	.	.	0.6	0.6	.	.	0.2	0.6	.	0.2
		Number of cases	4	4	4	4	4	4	4	4	4	4	4
	Enterobacteriaceae	Correlation coefficient	0.2	-1.000**	-1.000**	-0.4	-0.4	1.000**	1	-0.8	0.4	1.000**	-0.8
		Significance (two-tailed)	0.8	.	.	0.6	0.6	.	.	0.2	0.6	.	0.2
		Number of cases	4	4	4	4	4	4	4	4	4	4	4
	liquiritin	Correlation coefficient	-0.4	0.8	0.8	0.2	0.2	-0.8	-0.8	1	-0.8	-0.8	1.000**
		Significance (two-tailed)	0.6	0.2	0.2	0.8	0.8	0.2	0.2	.	0.2	0.2	.
		Number of cases	4	4	4	4	4	4	4	4	4	4	4
	liquiritigenin	Correlation coefficient	0.8	-0.4	-0.4	-0.4	0.4	0.4	0.4	-0.8	1	0.4	-0.8
		Significance (two-tailed)	0.2	0.6	0.6	0.6	0.6	0.6	0.6	0.2	.	0.6	0.2
		Number of cases	4	4	4	4	4	4	4	4	4	4	4
	isoliquiritigenin	Correlation coefficient	0.2	-1.000**	-1.000**	-0.4	-0.4	1.000**	1.000**	-0.8	0.4	1	-0.8
		Significance (two-tailed)	0.8	.	.	0.6	0.6	.	.	0.2	0.6	.	0.2
		Number of cases	4	4	4	4	4	4	4	4	4	4	4
	glycyrrhizic acid	Correlation coefficient	-0.4	0.8	0.8	0.2	0.2	-0.8	-0.8	1.000**	-0.8	-0.8	1
		Significance (two-tailed)	0.6	0.2	0.2	0.8	0.8	0.2	0.2	.	0.2	0.2	.
		Number of cases	4	4	4	4	4	4	4	4	4	4	4
** At the 0.01 level (two-tailed), the correlation is significant.
